# Supplementary material for: The effect of Cyclophilin D depletion on liver regeneration following associating liver partition and portal vein ligation for staged hepatectomy
Source: PLoS One. 2022 Jul 14;17(7):e0271606. doi: 10.1371/journal.pone.0271606 (PMC9282546; doi:10.1371/journal.pone.0271606)
Supplement: S3 Table — (XLSX) [file pone.0271606.s003.xlsx]

## Sheet: mitochondrial function
ATP production of endogenous substrates
	Cypd KO						WT
preop.	261.365	155.135	423.472	184.389	266.653	265.525	195.95	218.02	196.13	278.48	376.24	395.219
24	250.276	278.465	205.378	335.785	280.279	292.056	9.024	40.32	35.405	9.789	59.339	34.998
48	154.175	156.727	28.997	149.979	151.332	213.449	210.47	140.53	106.92	213.81	124.83	140.93
72	275.82	262.28	134.58	94.38	91.092	106.581	74.054	192.21	111.38	148.68	29.743	117.34
168	47.711	94.989	45.895	194.828	94.925	131.087	14.171	13.061	125.411	75.755	78.694	89.37
ATP stimulated complex I.
	Cypd KO						WT
preop.	422.32	530.9	460.514	686.881	422.315	606.945	329.399	370.675	368.553	302.553	366.077	331.344
24	431.158	373.505	454.855	414.534	523.119	494.469	121.623	128.732	75.7974	113.66	130.283	125.019
48	435.651	185.401	204.296	323.45	410.997	321.051	174.833	255.158	282.887	264.849	197.215	291.543
72	149.084	301.563	518.167	457.331	484.566	711.64	245.785	433.633	384.116	589.614	552.83	532.315
168	531.608	385.884	393.312	353.096	358.649	345.138	456.27	746.302	191.138	154.142	500.836	442.122
ATP stimulated complex II.
	Cypd KO						WT
preop.	530.193	397.203	726.495	522.058	430.804	438.585	674.233	583.778	544.638	760.45	453.794	605.177
24	600.933	494.469	501.543	685.112	697.846	669.55	162.296	225.852	257.235	297.556	627.01	443.15
48	665.49	291.498	284.09	508.97	594.566	587.846	253.424	661.769	483.505	370.675	269.748	615.412
72	318.505	439.646	579.357	499.775	886.72	575.112	442.122	512.154	481.736	504.727	396.495	581.125
168	461.929	368.199	382.701	355.82	579.357	489.871	376.688	897.331	552.83	397.556	424.084	570.868
O2 basal complex I.
	Cypd KO						WT
preop.	11.808	11.947	5.23613	13.7688	8.16413	6.96131	12.6326	9.31015	12.9398	6.57634	7.0207	7.5694
24	15.0312	15.7334	15.5873	13.0396	20.285	17.708	8.85966	3.80629	6.82024	11.566	11.03	4.49
48	18.4643	13.9955	8.85501	14.9	10.29	16.8976	20.8502	18.4208	20.0097	10.8494	12.0298	18.83
72	5.13349	8.45468	14.0568	7.69426	9.90036	8.16166	6.03066	8.55051	8.0855	6.54762	20.1839	15.3329
168	10.9454	5.02692	10.1298	8.79912	11.0174	9.0135	8.92444	15.0885	14.7992	9.89434	16.5462	6.57657
O2 basal complex II.
	Cypd KO						WT
preop.	18.1087	12.6517	9.99379	22.275	17.194	17.9517	24.0459	20.5446	19.6313	6.03899	15.8211	9.67023
24	34.8616	34.3265	38.3451	35.0812	54.2025	48.8676	25.7871	18.5029	23.2738	19.7568	25.012	18.47
48	33.6071	34.1563	21.5024	33.58	30.2939	36.8424	26.9064	25.9223	31.5749	21.6814	28.5415	29.42
72	11.9299	15.3538	25.4061	23.6418	29.5784	41.3701	14.9517	20.4805	20.2141	30.7166	57.7446	37.2771
168	25.9645	17.558	22.2587	29.4161	24.8977	19.1996	21.3331	28.7187	34.0307	28.8683	27.8237	24.7002
O2 induced complex I.
	Cypd KO						WT
preop.	68.0643	67.4031	44.2544	94.7036	43.3581	43.526	79.593	61.1823	79.9767	41.2894	61.5385	52.1672
24	73.5466	77.2511	94.4723	72.6039	122.513	110.832	24.8827	14.5335	26.9638	49.2112	14.98	42.678
48	153.182	117.239	41.0471	85.023	29.3946	56.0675	93.466	216.16	213.678	121.773	138.934	168.371
72	56.4105	89.4218	159.921	102.06	60.5585	111.562	20.7771	96.6044	81.3911	134.637	264.675	181.931
168	121.808	60.4519	114.964	123.228	82.3204	87.6167	144.593	164.18	152.219	174.644	138.08	168.209
O2 induced complex II.
	Cypd KO						WT
preop.	68.0324	48.826	34.2517	74.7378	59.3281	65.5501	91.7242	73.3443	83.8555	33.68	76.4252	55.7269
24	171.833	172.035	194.08	169.291	260.726	246.983	141.485	103.664	122.615	138.881	144.15	109.26
48	181.411	183.202	106.026	184.29	188.733	201.628	132.9	149.996	134.847	108.816	173.37	151.72
72	86.1676	98.5769	145.529	129.839	159.464	230.069	139.273	134.689	124.837	156.051	284.262	242.838
168	117.181	97.3787	103.874	143.069	88.3221	82.8222	116.032	161.582	186.994	163.069	150.655	155.274
NADPH basal complex I.
	Cypd KO						WT
preop.	3.13545	3.27282	3.157	2.81802	2.99967	2.81686	2.88608	2.90806	2.81885	3.49382	2.75714	3.26505
24	2.09851	2.15697	2.15836	2.10881	2.48552	2.6201	2.23715	2.28969	2.00571	2.10366	2.06483	2.268
48	2.00631	2.65218	2.01837	2.773	3.70778	2.88774	2.51349	2.29892	2.78497	2.83918	2.86	2.358
72	2.08934	2.6955	2.43769	2.74472	2.3148	2.28046	2.95297	2.06271	2.19098	1.98864	2.87963	2.68978
168	2.28305	1.86409	2.52019	2.45662	2.45516	2.24253	3.19364	2.67557	2.56351	2.40747	3.15657	2.82171
NADPH basal complex II.
	Cypd KO						WT
preop.	2.6678	2.27574	2.96214	2.83758	2.86063	2.76551	2.67291	2.8322	2.3793	2.81527	2.98784	2.68221
24	2.26013	2.15053	2.31141	2.18666	2.12561	2.38355	1.71022	1.22439	2.23874	2.00624	1.91982	1.94
48	1.98266	2.27977	1.86256	2.48	3.17078	2.52717	2.18879	2.36436	1.8067	1.76558	2.306	1.871
72	2.27149	2.13013	2.26644	2.63863	2.32523	2.50565	2.60642	1.76903	1.7778	1.74944	2.4066	2.34835
168	2.08802	1.63013	2.07141	2.00551	2.29746	2.06822	2.16972	1.73608	1.9549	2.1302	2.43889	2.37797
NADPH induced complex I.
	Cypd KO						WT
preop.	3.7496	4.22688	3.879	3.79006	3.63137	3.39478	3.48077	3.53348	3.51016	4.13691	3.47519	3.72768
24	2.75458	2.90464	2.82802	2.63601	3.21722	3.44888	2.90155	2.96652	2.63053	2.90155	2.63904	2.92
48	2.60851	3.3875	2.64372	3.35	3.97061	3.53786	3.45406	2.7781	3.42447	3.60482	3.674	2.955
72	2.24482	3.22977	2.93713	3.42158	3.01485	3.02322	3.04763	2.54922	2.81427	2.64857	3.90704	3.51385
168	2.92706	2.08808	3.0014	3.15305	3.09247	2.87346	4.04972	3.56596	3.22758	2.99811	3.3896	3.54773
NADPH induced complex II.
	Cypd KO						WT
preop.	3.23635	2.72967	3.57722	3.67377	3.62744	3.31865	3.33738	3.47569	2.95695	3.53966	3.63471	3.07911
24	3.00359	2.86269	3.12535	2.87904	2.87864	3.26754	2.83529	1.65877	3.27601	2.9152	2.82543	2.82
48	2.87037	3.26684	2.42182	3.29	3.56636	3.61578	2.90704	2.80341	2.45417	2.4432	2.891	2.413
72	2.60542	2.64597	3.0554	3.25458	3.26216	3.73635	2.68314	2.39508	2.52033	2.7224	3.75309	3.35821
168	3.0006	1.9165	2.8337	2.81487	3.34944	3.03577	3.00618	2.57134	3.01096	2.93374	3.31088	3.31656

## Sheet: western blot
PGC1a
	Cypd KO						WT
preop.	0.043253	0.058817	0.060294	0.072322	0.081883		0.066057	0.065966	0.071454	0.056045	0.079354
24	0.055996	0.057073	0.081043	0.092282	0.095974	0.120438	0.067473	0.06101	0.068405	0.061063	0.065505
48	0.080394	0.081553	0.117234	0.087411	0.082711		0.058088	0.053767	0.041379	0.055684	0.04547
72	0.117387	0.112499	0.121008	0.124838	0.11557		0.039016	0.03655	0.036616	0.028806	0.040245	0.041457
168	0.078698	0.095537	0.088443	0.100899	0.1012		0.047396	0.048401	0.045061	0.039534	0.032016	0.032571
NRF1
	Cypd KO						WT
preop.	0.050229	0.040756	0.04885	0.051098	0.056609		0.033768	0.042506	0.043545	0.049359	0.04389
24	0.056811	0.053816	0.056536	0.088357	0.074766	0.081474	0.0534	0.06389	0.070591	0.067079	0.051323
48	0.080709	0.103373	0.121022	0.034621	0.059805		0.05064	0.057961	0.033296	0.094162	0.092151
72	0.088607	0.090303	0.100095	0.063245	0.070067			0.101369	0.093425	0.043903	0.090156	0.075953
168	0.086652	0.094277	0.088294	0.07523	0.08842		0.075371	0.05821	0.060691	0.098688	0.086177	0.05075
OXPHOS I.
	Cypd KO						WT
preop.	0.069014	0.064742	0.065084	0.083205	0.083439		0.057284	0.042364	0.018592	0.011628	0.016707
24	0.075702	0.036701	0.060678	0.057185	0.045213	0.047533	0.013109	0.014962	0.011851	0.007673	0.012987
48		0.03565	0.041487	0.04624	0.052755		0.010609	0.011796	0.018476	0.019222	0.024258
72	0.070919	0.077784	0.078035	0.090049	0.100869		0.027696	0.054116	0.063332	0.074256	0.054859	0.061428
168	0.060532	0.058251	0.058355	0.076905	0.09315		0.099278	0.084457	0.082694	0.050126	0.053479	0.049811
OXPHOS II.
	Cypd KO						WT
preop.	0.027696	0.02908	0.030997	0.03575	0.040295		0.030266	0.02646	0.026962	0.023076	0.02942
24	0.0338	0.018784	0.031211	0.026935	0.015718	0.026968	0.021365	0.024543	0.022667	0.013665	0.017097
48	0.015217	0.03735	0.047752	0.05	0.051619		0.014888	0.014683	0.020487	0.03051	0.027527
72	0.044823	0.042037	0.042306	0.047728	0.057809		0.03079	0.036446	0.035207	0.041142	0.039443	0.041781
168	0.027766	0.022787	0.021568	0.01766	0.02794		0.05565	0.048181	0.042401	0.024402	0.023516	0.026347
OXPHOS III.
	Cypd KO						WT
preop.	0.031274	0.033322	0.041433	0.053688	0.04803		0.042431	0.036264	0.049381	0.044124	0.056216
24	0.036833	0.021281	0.038947	0.037295	0.03267	0.046803	0.048864	0.076162	0.076127	0.04213	0.061301
48	0.027796	0.041168	0.05946	0.12231	0.110689		0.05388	0.071375	0.083224	0.078452	0.077806
72	0.095821	0.087065	0.060292	0.058466	0.058501		0.080112	0.088078	0.081483	0.089866	0.063766	0.057577
168	0.042428	0.047664	0.063446	0.022825	0.073911		0.081571	0.061108	0.082182	0.055602	0.051729	0.049072
OXPHOS IV.
	Cypd KO						WT
preop.	0.051827	0.05189	0.056966	0.056462	0.065328		0.049286	0.049571	0.048826	0.046602	0.059635
24	0.062626	0.01865	0.066421	0.074838	0.049708	0.089662	0.05763	0.088956	0.090357	0.060061	0.090384
48	0.032774	0.082693	0.109884	0.019564	0.108451		0.083007	0.093026	0.036438	0.10236	0.125798
72	0.106417	0.09717	0.091553	0.105262	0.093513	0.10345	0.128847	0.13652	0.121129	0.111634	0.110419	0.107817
168	0.050786	0.069743	0.065606	0.07685	0.089642		0.153958	0.116058	0.039586	0.037635	0.082954	0.0661
uncleaved caspase-3
	Cypd KO						WT
preop.	0.016818	0.024614	0.028216	0.03389	0.027079		0.027591	0.015773	0.02761	0.087908	0.032022
24	0.046985	0.053608	0.063969	0.056076	0.041283	0.043292	0.04166	0.034797	0.036	0.035881	0.031198
48	0.065027	0.051082	0.06279	0.125091	0.064749		0.037172	0.038377	0.071388	0.048	0.043726
72	0.079818	0.087046	0.103464	0.052096	0.060654		0.092616	0.058663	0.083331	0.083338	0.067161	0.054976
168	0.111707	0.103275	0.081698	0.079758	0.084974		0.072607	0.0494	0.057439	0.09284	0.057809	0.031753
cleaved caspase-3
	Cypd KO						WT
preop.	0.011443	0.0128	0.012351	0.021346	0.016646		0.007705	0.007227	0.008633	0.006421	0.012919
24	0.023461	0.023001	0.027587	0.026958	0.020413	0.027076	0.022091	0.017828	0.021527	0.025333	0.026
48	0.026873	0.0315	0.033977	0.011244	0.0254		0.026131	0.023759	0.013288	0.03045	0.020711
72	0.035844	0.034828	0.040818	0.027217	0.038126		0.032455	0.026678	0.038567	0.039832	0.034147	0.026369
168	0.042636	0.051808	0.039031	0.037287	0.034045		0.041636	0.026499	0.027356	0.048579	0.020856	0.016982

## Sheet: liver regeneration
Regeneration rate
	Cypd KO						WT
preop.	100	100	100	100	100	100	100	100	100	100	100	100
24	104.628	104.302	128.38	117.714	123.629	127.73	134.787	105.116	105.047	110.487	128.022	99.67
48	114.254	126.302	113.633	124.251	121.823	125.562	94.7991	107.957	148.5	123.707	154.648	140.552
72	149.674	185.179	161.528	153.081	173.799	151.192	193.963	139.747	156.775	155.71	174.97	173.927
168	192.459	219.346	250.567	227.931	247.572	239.455	194.711	203.978	180.803	182.532	195.495	185.387
ki67 index
	Cypd KO						WT
preop.	0	0	0	0	0	0	0	0	0.2	0	0	0
24	45.39	49.87	57.84	63.41	54.73	51.42	55.57	48.14	53.41	61	46.62	53.78
48	82.41	78.77	90.39	91.47	84.66	86.45	79.99	87.73	88.81	91.1	74.46	85.32
72	36.05	36.48	42.99	49.44	38.49	39.59	44.04	34.97	40.41	39.21	36.33	37.48
168	3.51	2.51	1.08	4.41	2.97	3.02	5.21	3.41	1.19	2.48	2.54	1.08
Mitotic rate
	Cypd KO						WT
preop.	0	1	0	0	0	0	0	0	0	1	0	0
24	24	36	40	41	43	28	11	88	49	25	41	11
48	121	64	44	62	74	80	55	98	88	44	61	65
72	20	35	22	15	22	27	31	31	19	14	22	20
168	0	2	0	1	0	0	0	2	0	1	0	1
